# Supplementary material for: Gel-Phase Microextraction Using Microfluidic-Directed Ultrashort Peptide Assemblies for the Determination of Drugs in Oral Fluids
Source: Int J Mol Sci. 2025 Oct 14;26(20):9982. doi: 10.3390/ijms26209982 (PMC12564166; doi:10.3390/ijms26209982)
Supplement: Supplementary file 1 [file ijms-26-09982-s001.zip]

Archive with 1 entries (1 files):
- ijms-3806189-supplementary.pdf
